# Supplementary material for: RNA Polymerase Inhibitor Enisamium for Treatment of Moderate COVID-19 Patients: A Randomized, Placebo-Controlled, Multicenter, Double-Blind Phase 3 Clinical Trial
Source: Adv Respir Med. 2024 May 6;92(3):202–17. doi: 10.3390/arm92030021 (PMC11130936; doi:10.3390/arm92030021)
Supplement: Supplementary file 1 [file arm-92-00021-s001.zip]

Archive with 1 entries (1 files):
- arm-2935560-supplementary.pdf
